# Supplementary material for: Assessing Student Perceptions of a Norwegian University's COVID-19 Response Strategy: A Cross-Sectional Study
Source: Front Public Health. 2021 Aug 20;9:700542. doi: 10.3389/fpubh.2021.700542 (PMC8417720; doi:10.3389/fpubh.2021.700542)
Supplement: Supplementary file 2 [file Table_2.XLSX]

## Sheet: Norwegian data
NR	forwarded_to_form	Q1	Q2	Q3_1	Q3_2	Q3_3	Q3_4	Q3_5	Q3_6	Q4_1	Q4_2	Q4_3	Q4_4	Q4_5	Q4_6	Q5_1	Q5_2	Q5_3	Q5_4	Q5_5	Q5_6	Q6_1	Q6_2	Q6_3	Q6_4	Q7_1	Q7_2	Q7_3	Q7_4	Q8_1	Q8_2	Q8_3	Q8_4	Q8_5	Q8_6	Q9_1	Q9_2	Q9_3	Q9_4	Q9_5	Q9_6	Q10_1	Q10_2	Q10_3	Q10_4	Q10_5	Q10_6	Q10_7	Q10_8
10027890	168499	5	1	5	1	4	2	4	3	4	6	6	6	4	6	6	6	6	6	5	6	2	6	6	6	6	6	6	6	3	5	5	5	5	5	4	5	5	3	5	3	2	6	4	6	6	6	2	6
10028021	168499	2	2	5	4	4	4	5	3	6	5	4	6	4	5	6	4	4	6	4	5	3	5	4	5	5	5	5	5	5	3	4	5	4	3	3	3	3	5	3	3	5	5	4	5	5	5	5	5
10028079	168499	5	6	5	4	6	5	5	5	6	6	3	6	5	5	6	6	5	6	6	6	3	6	4	6	5	5	4	4	4	4	5	6	4	3	2	6	5	5	5	3	3	5	4	6	2	4	5	6
10028089	168499	5	3	5	4	3	4	5	3	6	6	5	6	6	6	6	6	5	6	6	6	4	6	5	5	5	5	5	5	4	4	6	5	5	5	3	4	6	5	5	4	3	5	3	5	6	5	4	4
10028216	168499	5	3	6	2	3	5	5	2	6	5	6	6	6	3	6	6	6	6	6	6	4	6	5	6	4	5	6	6	6	5	4	4	4	4	6	6	6	4	5	5	5	5	5	5	5	5	5	3
10028240	168499	5	1	5	4	3	6	5	3	6	6	6	6	6	6	6	6	6	6	6	6	4	6	5	6	6	6	6	6	3	3	6	5	6	5	2	2	6	5	6	6	1	6	2	6	6	6	5	6
10028255	168499	5	1	5	4	4	4	4	3	6	6	6	6	6	6	6	6	6	6	6	6	5	5	6	6	5	5	5	5	6	6	6	6	6	6	5	5	6	4	6	4	5	5	6	5	6	5	4	4
10028286	168499	5	4	6	4	3	4	5	3	5	6	5	6	6	6	4	5	5	6	5	6	5	6	5	6	6	6	6	6	5	4	6	5	5	5	5	5	6	6	5	5	5	5	5	5	6	6	4	5
10028299	168499	5	6	5	2	5	3	5	2	6	6	6	6	5	6	6	6	6	6	5	6	5	5	6	4	6	5	6	5	6	6	6	5	5	6	6	6	6	6	6	6	6	6	6	6	6	6	6	6
10028304	168499	2	4	5	5	5	5	5	3	6	6	6	6	6	6	6	6	6	6	6	6	4	6	5	6	5	4	5	4	4	3	6	5	6	4	3	2	6	5	6	4	4	6	4	6	6	6	5	6
10028338	168499	5	6	6	6	4	5	5	3	6	6	6	6	6	6	6	6	6	6	6	6	4	5	6	6	4	5	4	5	6	6	6	6	6	6	6	6	6	4	6	6	6	6	6	6	6	6	4	6
10028340	168499	5	2	5	2	4	5	4	2	6	6	6	6	4	6	5	5	5	6	4	6	4	6	5	6	5	5	5	5	5	4	6	6	6	3	4	4	6	5	6	3	4	5	3	5	6	5	6	5
10028353	168499	5	1	5	5	4	5	5	4	6	6	6	6	6	4	6	6	6	6	6	6	5	6	6	6	5	6	5	5	5	6	6	5	6	6	4	5	6	4	6	6	4	6	4	6	6	6	4	6
10028360	168499	3	4	5	4	2	4	4	1	6	6	3	6	6	6	6	6	3	6	6	6	6	6	6	6	6	6	6	6	6	6	4	6	6	3	6	6	3	6	6	3	5	5	4	5	6	5	6	2
10028378	168499	5	5	5	5	5	4	6	4	6	6	6	6	6	6	6	6	5	6	6	6	6	6	6	6	5	6	6	6	3	3	6	6	6	3	3	4	6	6	6	6	3		3	6	6	6	6	6
10028381	168499	5	3	6	3	2	5	5	2	6	6	6	6	6	6	6	6	6	6	5	6	4	6	6	6	6	6	6	6	6	6	6	6	6	6	6	1	6	6	6	4	2	6	1	6	6	3	6	6
10028391	168499	5	7	5	2	4	4	5	4	3	6	5	6	6	6	6	6	6	6	6	6	4	6	5	6	4	6	6	6	2	3	6	4	6	4	3	2	6	6	6	3	4	6	4	4	6	5	5	6
10028423	168499	5	6	5	4	4	3	3	4	6	6	5	6	6	6	6	6	5	6	6	6	4	6	6	6	6	5	4	5	6	6	6	5	6	6	6	6	6	5	6	6	5	6	5	5	6	4	4	2
10028453	168499	5	7	5	6	4	5	6	3	6	6	6	6	6	6	6	6	6	6	6	6	2	6	4	6	5	5	3	3	4	4	6	5	6	4	6	5	6	4	5	4	4	5	4	4	6	5	5	5
10028461	168499	5	4	4	2	3	3	4	3	6	6	6	6	6	6	6	6	6	6	6	6	2	5	5	5	5	5	5	4	4	3	6	6	1	4	4	1	6	6	4	2	2	6	1	6	6	6	6	5
10028469	168499	5	3	6	6	6	6	6	4	6	6	6	6	6	6	6	6	6	6	6	6	6	6	6	6	1	2	4	4	3	4	6	4	2	3	6	6	6	6	6	6	4	2	4	6	6	4	6	2
10028509	168499	5	5	5	2	2	3	4	1	6	6	6	6	6	6	6	6	6	6	6	5	6	5	6	6	6	6	6	6	5	3	5	2	6	3	6	6	6	6	6	6	5	6	4	6	6	6	4	2
10028523	168499	5	5	4	3	4	3	4	4	5	6	5	6	5	6	6	6	6	6	6	6	5	6	6	6	4	4	5	5	5	6	6	6	6	5	6	6	6	6	6	6	5	6	6	6	6	5	6	4
10028524	168499	5	6	4	2	4	2	3	4	5	4	4	6	3	5	4	5	3	6	3	5	4	6	5	6	5	5	6	6	3	4	6	4	4	4	3	3	5	5	5	3	4	6	5	6	6	6	4	6
10028535	168499	5	7	5	3	4	4	5	3	6	6	6	6	4	6	6	6	6	6	6	6	4	6	5	6	6	6	6	6	4	5	6	6	6	5	4	5	6	6	6	1	4	5	5	6	6	5	4	6
10028565	168499	2	4	4	4	3	4	4	3	6	6	6	6	6	6	6	6	6	6	6	6	6	6	6	6	5	5	4	4	6	6	6	6	6	6	6	6	6	6	6	6	6	6	6	6	6	6	5	5
10028575	168499	5	7	5	4	2	6	5	2	6	6	6	6	6	6	6	6	6	6	6	6	4	5	6	6	5	5	5	5	4	3	6	6	6	6	3	3	6	6	5	4	4	5	2	5	6	5	3	5
10028594	168499	5	3	6	2	4	5	6	4	6	6	4	6	6	3	6	6	6	6	6	6	4	6	6	6	5	6	6	6	6	2	6	6	6	4	6	2	6	5	6	4	5	1	4	1	6	2	4	2
10028613	168499	5	6	2	1	4	1	1	4	4	4	4	6	5	3	4	4	4	6	5	3	3	6	5	6	5	5	6	6	6	5	6	5	6	6	2	2	5	6	1	2	3	3	2	3	6	4	6	4
10028631	168499	5	4	5	4	3	4	4	3	6	6	6	6	6	4	6	6	6	6	6	5	4	5	6	5	6	6	6	6	6	5	6	5	6	4	5	4	6	6	6	4	4	3	4	5	6	4	5	4
10028717	168499	5	7	6	4	4	4	5	4	6	6	5	6	6	5	6	6	6	6	6	6	4	5	6	6	5	5	5	5	2	3	6	6	6	3	2	3	6	6	6	3	3	5	3	5	6	4	6	3
10028722	168499	5	4	5	4	4	5	4	4	6	6	6	6	6	6	6	6	6	6	6	6	6	6	6	6	6	6	6	6	6	6	6	6	6	6	6	6	6	6	6	6	6	6	6	6	6	6	6	6
10028739	168499	4	6	5	4	4	4	5	3	6	6	5	6	6	5	6	6	5	6	6	5	5	5	5	6	5	6	6	6	5	5	6	6	6	6	6	6	6	6	6	5	6	5	5	4	6	4	6	3
10028743	168499	5	3	6	4	3	4	6	3	6	6	5	6	6	6	6	6	6	6	6	6	4	5	6	6	3	3	4	3	5	6	6	6	6	6	5	6	6	6	6	6	6	6	6	6	6	6	6	2
10028747	168499	5	6	5	4	3	5	5	3	5	5	4	5	5	5	5	5	4	5	5	5	4	5	5	5	4	5	5	4	3	3	4	4	5	3	3	3	5	5	5	3	3	5	4	5	5	5	4	5
10028810	168499	4	5	5	3	3	3	4	3	6	5	5	6	4	6	6	5	6	6	5	6	6	6	6	6	4	6	6	6	3	3	6	4	6	1	4	3	6	6	6	2	3	3	1	6	6	3	5	1
10028822	168499	5	6	6	5	5	5	5	3	6	6	6	6	6	6	6	6	6	6	6	6	4	6	5	6	4	5	6	5	6	6	6	6	6	6	5	6	6	6	6	5	2	6	1	6	5	6	1	6
10028842	168499	3	5	6	6	5	6	6	5	6	6	6	6	6	5	6	6	6	6	6	6	4	4	6	6	3	3	4	2	5	5	6	4	5	5	6	6	6	5	6	6	6	6	5	6	6	6	4	5
10028843	168499	5	4	6	5	3	5	6	3	5	6	6	6	5	6	6	6	6	6	6	6	5	6	6	6	5	6	6	6	5	4	5	4	4	4	5	5	5	5	5	4	4	5	4	6	5	6	5	6
10028860	168499	2	2	5	4	3	5	5	2	6	6	6	6	6	6	6	6	6	6	6	6	6	6	6	6	5	4	6	4	6	6	6	6	6	6	6	6	6	6	6	6	4	3	6	3	6	3	6	3
10028881	168499	5	4	5	3	4	5	4	4	6	6	4	5	5	6	6	6	5	6	5	6	5	6	6	6	5	5	6	6	3	6	6	6	6	6	4	6	6	6	6	6	4	5	5	5	5	5	6	4
10029005	168499	4	4	5	4	4	5	5	4	6	6	5	6	6	6	6	6	5	6	6	6	4	6	6	6	5	5	6	6	5	6	6	6	6	4	5	5	6	6	6	5	4	4	5	4	6	3	6	3
10029035	168499	5	7	6	1	4	6	6	2	4	4	4	6	4	4	5	5	4	6	5	6	2	5	4	6	5	5	5	6	1	4	6	6	6	4	1	4	6	6	6	4	1	4	3	5	6	6	6	6
10029044	168499	5	2	5	4	4	4	5	3	6	6	6	6	6	6	6	6	6	6	6	6	4	5	6	6	4	5	5	5	6	5	6	5	6	5	4	4	6	4	5	3	4	5	5	5	6	4	2	3
10029049	168499	5	6	4	3	5	4	5	3	6	6	6	6	5	5	6	6	6	6	5	5	1	6	4	6	6	6	6	6	3	5	6	6	5	2	4	4	6	5	6	1	3	6	5	6	6	6	5	6
10029068	168499	5	6	6	4	3	4	5	3	5	6	5	6	6	6	5	6	5	6	5	6	4	4	5	5	4	5	5	5	3	3	5	4	5	4	3	3	5	4	5	3	4	5	3	5	6	5	4	4
10029083	168499	5	4	6	2	5	4	6	4	6	6	4	6	6	4	6	6	6	6	6	6	6	6	6	6	6	6	6	6	1	4	6	4	6	4	6	6	6	6	6	6	4	6	4	6	6	6	6	6
10029110	168499	3	6	5	4	5	4	4	4	5	6	4	6	4	4	5	6	3	6	4	4	4	5	6	5	4	5	5	5	4	4	4	4	4	4	4	4	4	4	4	4	4	5	4	5	6	5	2	5
10029135	168499	5	4	6	2	4	4		4	6	6	4	6	6	6							5	6	6	6	5	6	6	6	2	5	6	4	6	4							2	6	4	6	6	6	5	5
10029172	168499	5	6	5	4	3	5	5	3	5	6	5	5	3	6	6	6	6	6	4	6	4	5	6	6	6	6	6	6	3	3	6	6	6	5	3	3	6	6	6	4	4	6	4	6	6	6	4	6
10029190	168499	5	4	5	1	5	4	4	4	4	5	5	6	2	4	4	4	5	6	2	6	2	5	4	5	5	6	4	4	2	3	6	4	2	4	1	4	6	6	2	4	1	5	2	6	6	2	5	2
10029270	168499	2	5	6	5	4	5	5	4	5	6	5	6	6	5	6	6	6	6	6	6	4	6	6	6	4	5	6	6	6	6	6	4	6	6	6	6	6	5	6	6	5	6	5	6	5	6	4	6
10029282	168499	3	6	5	4	4	5	6	4	6	6	6	6	6	6	6	6	6	6	6	6	4	6	6	5	2	3	4	3	5	4	6	6	6	4	6	4	6	6	6	4	4	6	3	6	6	5	5	2
10029304	168499	5	2	5	4	5	5	5	4	4	6	6	6	5	6	5	6	6	6	5		5	5	6	6	6	6	6	6	6	4	6	5	6	3	4	4	5	4	4	4	6	6	5	5	6	4	6	4
10029321	168499	5	4	6	4	4	5	5	5	6	6	4	6	5	4	5	5	5	5	5	5	6	6	6	6	4	5	4	3	3	3	4	6	3	4	3	3	3	5	3	4	4	5	4	4	4	4	4	5
10029344	168499	5	7	6	5	4	5	6	2	5	5	3	6	5	4	6	6	3	6	5	5	5	5	6	6	4	5	6	6	4	4	5	6	5	2	5	6	6	6	6	6	5	5	4	5	5	5	4	4
10029354	168499	3	6	5	4	4	4	5	3	6	5	4	6	5	5	6	5	4	6	5	5	4	6	5	6	6	6	6	6	3	4	6	4	5	5	3	5	6	4	4	5	4	5	5	5	6	6	4	4
10029374	168499	5	6	5	4	4	4	5	2	6	6	6	6	4	5	6	6	6	6	6	6	5	6	6	6	4	6	5	4	3	2	6	6	6	4	2	1	6	5	6	3	4	4	4	4	6	6	5	5
10029421	168499	5	7	6	4	5	4	5	4	6	6	6	6	6	6	6	6	4	6	3	6	4	6	6	6	5	6	6	5	2	4	6	5	5	3	2	6	6	6	6	4	2	6	4	6	6	6	5	6
10029423	168499	5	6	6	2	4	4	5	3	6	6	3	6	6	6	6	6	4	6	6	6	3	6	5	6	4	6	4	4	6	6	6	6	6	6	6	3	6	6	6	6	6	6	4	6	6	6	2	6
10029462	168499	2	5	6	6	6	6	6	6	1	4	4	6	4	3	6	6	6	6	6	6	6	6	6	6	1	1	6	6	6	6	6	6	6	6	6	6	6	6	6	6	6	3	6	3	6	3	1	1
10029463	168499	4	1	5	4	4	5	5	3	4	6	6	6	6	4	5	6	5	6	5	4	5	5	6	6	5	5	5	6	5	4	5	6	5	3	4	4	6	5	6	4	5	5	5	4	6	4	6	3
10029504	168499	5	6	6	4	4	5	5	4	5	6	6	6	6	6	6	6	6	6	6	6	4	6	5	6	6	6	6	5	5	5	6	4	4	4	5	6	6	5	6	4	4	4	3	4	6	3	5	2
10029638	168499	5	2	5	4	4	5	5	4	5	5	5	5	5	5	6	6	6	6	6	6	4	6	6		5	5	5	5	6	6	6	6	6	6	6	6	6	6	6	6	5	5	5	5	5	5	5	5
10029697	168499	5	3	6	5	2	5	6	2	6	6	6	6	6	6	6	6	6	6	6	6	4	6	6	6	6	6	6	6	6	3	6	4	6	3	6	6	6	6	6	4	5	5	4	6	6	5	5	6
10029699	168499	5	4	3	2	3	3	3	3	6	6	4	6	3	5	6		5	6	3	6	6	3	4	6	4	4	6	6	4	4	6	5	2	3	6	4	6	5	2	4	4	4	2	6	6	2	4	4
10029747	168499	5	7				4	5		6	6	6	6	6	6	6	6	6	6	6	6	5	6	6	6	5	6	6	6	4	4	6	6	6	4	4	4	6	5	6	3	5	5	5		6	2	5	4
10029818	168499	5	7	5	5	4	4	5	3	6	6	6	6	6	6	6	6	6	6	6	6	6	6	6	6	5	5	6	6	4	4	6	5	5	4	4	4	6	3	6	3	4	6	6	1	6	1	5	1
10029889	168499	5	2	6	4	4	6	6	2	6	6	6	6	6	4	6	6	6	6	6	6	4	6	6	6	6	6	6	6	5	4	6	6	6	6	6	6	6	6	6	6	5	4	5	5	6	5	6	1
10029902	168499	5	3	5	4	3	6	5	3	6	6	6	6	6	6	6	6	6	6	6	6	4	6	5	6	2	3	4	3	5	6	6	6	6	4	4	6	6	4	6	4	4	6	4	6	6	6	4	6
10029924	168499	5	7	6	5	4	4	5	3	6	6	5	6	5	6	6	6	6	6	6	6	5	6	6	6	6	6	6	6	4	6	6	6	6	5	5	6	6	6	6	5	5	6	6	6	6	6	5	6
10029956	168499	4	Sørhellinga	5	5	4	5	5	4	6	6	6	6	5	6	6	6	5	6	5	6	4	5	6	6	5	5	6	5	5	6	6	6	5	6	5	5	6	6	5	6	4	4	4	4	6	4	4	3
10029983	168499	2	NMBU Adamstuen	5	4	3	3	4	3	6	6	6	6	5	5	6	6	6	6	6	6	4	5	4	5	5	5	5	5	4	4	6	5	5	4	5	6	6	5	6	3	5	5	5	5	6	5	3	4
10029987	168499	1	6	4	2	2	2	3	2	6	4	2	4	2	5	6	4	2	4	3	4	5	5	5	5	1	2	4	1	2	2	3	3		1							1	5	1	5	5	3	1	5
10030056	168499	3	6	6	5	3	6	6	3	4	4	4	5	4	4	4	4	4	4	4	4	5	6	5	5	3	3	3	2	4	4	5	4	5	4	4	4	5	4	5	4	4	4	4	4	4	4	4	4
10030080	168499	5	2	6	4	4	6	6	4	6	6	6	6	6	6	6	5	5	6	4	4	5	5	5	6	5	5	5	5	5	6	6	6	5	4	6	6	6	6	5	6	6	6	6	6	6	6	5	5
10030163	168499	5	6	6	6	3	5	5	4	6	4	5	5	4	4	6	4	5	5	4	4	4	4	6	5	5	5	5	4	4	3	5	5	5	3	4	3	5	5	5	5	4	5	4	4	5	5	5	5
10030272	168499	5	2	5	4	2	3	5	2	5	6	5	6	6	5	6	6	6	6	6	6	5	6	6	6	6	6	6	6	5	5	6	4	6	5	5	6	6	5	5	4	5	2	4	4	6	5	4	3
10030279	168499	5	4	6	4	6	4	6	4	6	4	5	5	5	5	6	6	6	6	6	6	6	4	5	5	2	2	4	2	2	3	3	3	3	3	2	3	3	3	3	3	2	6	2	6	3	6	1	5
10030312	168499	5	4	5	4	3	4	4	2	6	6	5	6	6	4	6	6	5	6	6	6	6	4	6	6	4	4	5	5	4	4	5	6	6	4	4	4	6	6	6	3	4	3	4	3	5	3	6	2
10030421	168499	5	4	6	2	2	3	4	2	6	6	3	6	3	6	5	6	3	6	3	6	4	6	4	6	6	6	6	6	3	4	4	6	4	4	2	3	4	6	4	3	4	4	4	3	6	4	5	2
10030528	168499	5	4	5	2	3	6	5	2	4	6	6	6	4	6	6	6	6	6	6	6	5	6	6	6	5	6	6	6	4	3	6	4	4	5	4	4	6	4	5	4	3	5	2	2	6	4	3	4
10030806	168499	5	4	5	3	4	5	5	3	6	6	6	6	6	6	6	6	6	6	6	6	4	6	6	6	6	6	6	6	6	6	6	6	6	6	5	5	6	6	6	6	6	6	6	6	6	6	6	1
10031057	168499	5	3	5	4	5	4	5	4	6	6	5	6	5	6	6	6	5	6	5	6	4	6	5	6	6	6	6	6	5	5	6	6	6	5	5	5	6	6	6	5	6	6	6	6	6	6	6	6
10031130	168499	5	3	4	3	3	3	4	2	6	6	6	6	5	6	6	6	6	6	5	6	5	5	6	6		2	5	3	2	4	6	6	4	2	4	4	6	5	6	2	2	5	5	6	6	6	2	4
10031175	168499	5	7	5	5	3	5	4	1	6	6	6	6	6	4	6	6	6	6	6	6	1	1	1	1	1	1	1	1	5	6		5	5	5	6	6	6	5	5	5	5	5	5	5	5	5	5	5
10031239	168499	5	3	6	4	4	5	6	3	6	6	6	6	6	6	5	6	6	6	4	6	2	5	4	6	5	5	5	5	2	4	6	5	5	1							3	4	3	4	6	4	4	3
10031332	168499	5	7	6	5	6	4	5	4	6	6	3	6	4	5	6	6	3	6	3	6	1	6	3	6	6	6	6	6	6	2	6	6	6	6	1	1	6	6	3	1	5	6	3	6	6	6	6	6
10031547	168499	5	3	4	3	5	4	4	2	6	6	6	6	6	6	6	6	6	6	6	6	3	5	5	6	6	6	6	6	5	5	5	5	5	5	4	4	4	4	4	4	4	4	4	4	4	4	5	5
10031574	168499	5	7	6	4	4	4	6	3	2	6	5	6	6	3	6	6	6	6	6	6	4	6	4	6	3	6	6	4	3	3	6	5	6	5	6	3	6	6	6	6	3	5	3	5	6	6	5	5
10031603	168499	5	7	4	4	1	4	4	1	6	6	6	6	3	6	6	6	6	6	4	6	6	5	6	6	5	6	6	6	6	6	6	6	6	5	6	6	6	6	6	5	6	5	5	5	6	6	6	4
10031604	168499	3	4	6	4	3	4	5	3	4	4	4	6	5	3	6	6	6	6	6	6	3	6	5	6	6	6	6	6	5	5	6	6	6	6	5	5	6	6	6	5	5	5	5	5	6	5	5	5
10031680	168499	2	5	5	4	3	4	5	3	4	6	6	6	5	6	6	6	6	6	5	6	5	6	5	6	5	5	6	5	4	3	5	5	4	3	3	3	6	5	5	3	4	5	3	6	5	5	5	4
10031682	168499	5	3	4	2	2	4	3	1	4	5	4	6	6	3	4	5	5	6	6	4	4	6	4	6	5	6	6	6	6	4	6	4	5	3	4	3	6	3	5	3	6	4	4	5	6	5	4	6
10031788	168499	5	4	6	5	4	5	6	3	6	6	6	6	4	1	6	6	6	6	6	6	5	5	5	6	1	3	4	4	2	4	6	6	6	1	2	2	6	6	5	2	2	6	2		6	6	4	5
10031795	168499	5	4	5	5	4	4	5	4	6	6	6	6	6	6	6	6	6	6	6	6	3	6	5	6	6	6	6	6	5	3	6	6	4	5	4	2	6	5	3	2	5	5	2	5	6	4	6	6
10031837	168499	5	6	5	4	2	3	4	2	6	6	6	6	6	6	5	6	6	6	5	6	4	5	6	5	6	5	6	6	5	4	6	6	6	6	5	3	6	5	6	3	4	5	4	6	6	6	6	4
10032017	168499	5	7	6	4	3	6	6	4	6	6	6	6	6	6	6	6	6	6	6	6	4	5	6	6	6	6	6	6	3	3	6	3	6	6	3	3	6	3	6	6	2	6	3	6	6	6	4	6
10032077	168499	5	3	3	1	4		3	3		6	6	6	6	6	4	6	6	6	6	6	4	6	6	6	5	6	6	6	6	6	6	6	6	6	6	6	6	6	6	6	5	5	5	5	6	5	5	2
10032113	168499	5	4	5	4	3	4	5	3	6	6	5	6	6	6	6	6	5	6	6	6	5	6	6	6	6	6	6	6	6	4	6	6	6	4	6	5	6	6	6	3	5	6	5	6	6	6	5	6
10032136	168499	5	4	6	5	4	5	6	3	6	6	6	6	6	5	6	6	6	6	6	6	4	6	5	6	6	6	6	6	3	5	6	6	6	3	4	6	6	6	6	3	3	6	4	6	6	6	6	6
10032180	168499	5	4	6	4	3	6	6	3	6	6	6	6	6	6	6	6	6	6	6	6	4	6	6	6	6	6	6	6	6	6	6	6	6	6	6	6	6	6	6	6	6	6	6	6	6	6	6	6
10032216	168499	5	1	3	2	4	4	4	3	3	4	4	5	5	5	4	4	3	4	5	5	5	5	5	5	5	5	5	5	2	2	4	4	2	2							1	5	1	5	5	2	5	2
10032355	168499	5	6	5	4	2	5	5	2	6	6	4	5	5	5	6	6	4	5	4	5	5	6	4	5	5	5	5	5	6	4	4	3	6	5	5	4	4	3	5	5	6	2	4	2	5	2	5	2
10032375	168499	5	4	5	4	3	5	5	2	6	6	6	6	6	6	6	6	6	6	6	6	6	5	5	6	3	4	4	5	6	4	6	4	6	4	6	6	6	6	6	6	4	6	4	6	6	6	5	5
10032400	168499	5	2	6	6	5	6	6	4	6	6	6	6	6	6	6	6	6	6	6	6	6	6	6	6	6	6	6	6	6	6	6	6	6	4	5	5	6	5	6	2	5	3	6	2	6	2	6	2
10032406	168499	2	3	6	5	5	5	5	4	6	6	5	6	6	6	6	6	6	6	6	6	4	4	6	6	5	5	5	6	4	4	5	6	5	5	4	4	5	5	5	5	5	5	4	5	5	5	5	5
10032558	168499	5	2	4	4	5	4	4	4	5	5	5	6	5	5	5	5	5	6	5	5	4	6	5	6	5	5	5	5	4	4	5	4	5	5	4	4	5	4	5	4	4	5	4	5	5	5	5	5
10032660	168499	5	2	6	5	5	4	6	2	4	5	5	6	3	6	6	6	6	6	6	6	6	6	4	5	2	1	3	3	3	3	5	3	3	5	2	4	5	3	5	3	2	1	2	6	6	4	2	2
10032743	168499	5	6	2	1	4	2	2	2	6	5	4	6	2	3	6	5	4	6	2	3	2	6	4	6	6	6	6	5	5	3	5	3	2	3	4	3	6	5	2	1	4	5	4	4	6	5	5	2
10032775	168499	5	6	6	3	4	5	5	2	6	4	4	6	6	6	6	5	4	6	5	6	2	6	2	6	6	6	6	5	4	5	6	6	6	2	3	4	6	6	6	2	2	6	4	2	6	2	6	2
10032783	168499	5	3	5	4	5	4	5	4	5	6	4	6	6	6	5	6	4	6	5	6	5	6	6	6	6	6	6	6	4	5	6	5	6	6	5	5	6	6	6	5	4	4	5	4	6	3	5	2
10032804	168499	5	6	5	4	2	5	5	2	6	6	6	6	5	6	6	6	6	6	5	6	4	5	6	6	6	6	6	6	5	4	6	6	5	4	4	2	6	6	6	3	4	5	4	6	6	2	5	6
10032862	168499	2	4	6	6	6	6	6	6	6	6	6	6	6	6	6	6	5	6	6	6	6	6	6	6	5	5	6	6	1	3	6	6	6	3	1	3	6	4	6	4	2	5	2	5	6	6	2	5
10032891	168499	3	7	4	2	4	2	4	4	6	6	5	6	5	5	6	6	5	6	5	5	4	4	5	5	4	5	6	6	3	3	5	5	5	4	2	3	4	4	5	4	3	4	1	6	6	6	5	4
10032973	168499	5	1	6	5	5	4	5	4	6	6	6	6	6	6	6	6	6	6	6	6	5	5	5	6	4	5	5	5	6	6	6	6	6	6	5	6	6	5	6	5		6	4	5	6	6	5	4
10033239	168499	5		5	4	3	4	5	2	6	6	5	6	5	6	6	6	6	6	5	6	5	5	6	5	5	5	5	5	5	5	6	6	6	4	5	6	6	6	6	5	5	6	4	5	6	5	5	5
10033323	168499	5	2	6	4	5	6	6	4	6	6	6	6	6	6	6	6	6	6	6	6	4	6	6	6	6	6	6	6	6	6	6	6	6	6	4	4	6	6	6	5	5	6	3	6	6	4	5	6
10033465	168499	5	4	5	5	4	6	6	3	6	6	5	6	6	6	6	6	6	6	6	6	3	6	4	6	4	3	5	6	6	6	6	4	5	6	6	6	6	6	5	6	5	6	5	6	5	6	5	6
10033632	168499	5	6	4	3	4	3	4	3	5	6	5	6	4	4	5	6	5	6	4	5	3	5	5	6	5	6	6	6	4	4	5	4	5	5	5	4	6	5	5	5	5	5	2	5	6	6	5	2
10033638	168499	5	4	6	4	2	5	5	2	6	6	5	6	1	6	6	6	6	6	1	6	2	5	5	6		6	6	6	6	6	6	6	1	6	3	4	6	6	1	3	6	6	6	6	6	6	2	6
10033664	168499	5	6	6	4	3	5	5	2	5	6	6	6	5	4	3	5	5	6	5	3	4	6	6	6	5	5	5	5	6	5	6	6	6	5	4	5	6	6	6	4	5	5	4	5	6	5	5	3
10033846	168499	5	6	6	5	3	6	6	3	4	6	5	6	4	4	6	6	6	6	4	6	3	6	5	6	2	3	5	4	3	3	6	4	5	5	3	5	6	6	6	6	3	5	3	6	6	6	4	5
10033976	168499	5	7	6	5	4	4	5	2	6	6	6	6	6	3	6	6	6	6	6	5	4	6	6	6	5	6	6	6	6	6	6	6	6	6	6	6	6	6	6	6	5	6	5	6	6	6	6	6
10033986	168499	5	7	5	4	5	6	5	2	6	6	4	6	5	5	6	6	6	6	6	6	4	6	6	6	5	5	6	6	6	5	6	6	6	3	6	4	6	5	6	3	6	6	5	6	6	6	6	6
10034002	168499	5	3	5	4	3	4	5	3	6	6	6	6	6	6	6	6	6	6	6	6	3	6	6	6	5	4	5	6	6	6	6	6	6	6	6	6	6	6	6	6	5	5	6	6	6	6	4	5
10034030	168499	5	7	6	6	3	6	6	3	1	1	1	6	6	6	6	5	4	6	6	6	5	6	6	6	4	4	2	3	1	3	5	6	2	2	3	3	5	6	4	3	2	6	4	6	6	6	2	6
10034458	168499	5	7	5	2	3	3	5	3	5	6	6	6	6	6	6	6	6	6	6	6	2	5	6	6	5	5	6	6	6	5	6	6	6	5	4	4	6	5	6	4	6	1	5	3	6	2	6	1
10034519	168499	5	3	4	4	3	4	5	3	6	6	6	6	6	6	4	6	6	6	4	6	3	6	4	6	5	6	6	5	4	6	6	6	6	4	6	6	6	3	6	3	3	5	4	5	6	3	3	6
10034534	168499	5	5	5	3	4	6	5	4	6	6	6	6	6	6	6	6	6	6	6	6	6	6	6	6	5	5	5	5	5	5	6	4	6	5	6	5	6	5	6	5	6	6	6	6	6	6	6	6
10034804	168499	5	7	5	3	3	4	4	3	6	6	6	6	4	6	6	6	6	6	6	6	5	5	5	5	5	5	5	5	4	5	6	5	5	5	3	3	6	6	6	5	5	5	3	5	5	5	4	4
10034808	168499	5	4	5	3	4	4	6	3	6	6	6	6	6	6	6	6	6	6	6	6	5	6	5	6	6	6	6	6	5	4	6	6	6	5	6	5	6	6	6	4	4	5	4	6	6	6	4	6
10035301	168499	5	2	5	4	2	4	5	2	6	6	6	6	6	6	6	6	6	6	6	6	2	6	3	6	6	6	6	5	5	6	6	6	6	4	5	5	6	5	6	4	4	5	5	5	6	5	4	5
10035417	168499	5	2	1	1	3	3	4	3	6	5	4	6	4	4	6	6	5	6	5	6	4	5	6	6	4	5	6	5	4	2	5	4	4	4	4	2	5	5	4	5	3	6	2	6	4	6	2	5
10035523	168499	3	Kompetanse for kvalitet	5	4	3	3	4	3	5	4	4	6	5	5	5	5	5	6	5	5	4	4	6	6	6	6	6	6	5	5	5	4	5	5	5	5	5	4	5	5	4	5	5	3	5	3	5	3
10035569	168499	5	3	6	4	4	6	6	4	6	6	6	6	6	6	6	6	6	6	6	6	6	6	6	6	4	4	5	5	6	4	6	6	6	5	6	4	6	6	6	4	6	6	4	4	6	6	6	5
10035586	168499	5	6	5	4	4	5	5	2	5	5	5	5	4	4	5	5	5	5	4	5	5	5	5	5	4	4	5	4	4	4	5	5	4	4		3	5	5	4	3	4	4	4	2	5	4	4	3
10035641	168499	1	5	5	2	4	4	5	3	3	5	5	6	5	6	3	6	5	6	4	5	4	6	6	6	2	6	6	6	5	1	6	4	6	3	3	1	6	4	6	3	5	3	4	4	6	4	4	3
10035960	168499	5	3	6	4	2	4	6	2	6	6	5	6	6	4	6	6	5	6	6	6	4	1	4	4	2	5	6	6	3	3	6	6	6	6	3	3	6	6	6	6	3	6	3	6	6	6	1	2
10036450	168499	1	3	5	4	4	4	4	4	6	6	6	6	6	6	6	6	6	6	6	6	4	6	6	6	5	6	5	6	6	6	6	6	6	6	6	6	6	6	6	6	6	6	5	6	6	6	5	6
10036488	168499	3	6	5	4	2	4	4	3	4	4	3	5	4	4	5	5	3	6	4	4	4	6	5	5	5	5	5	5	4	4	4	4	4	4	4	3	4	5	4	4	4	5	3	4	6	4	5	4
10036565	168499	5	2	2	5	4	3	3	4	3	6	6	6	6	6	5	6	6	6	6	6	2	5	4	5	5	5	5	5	2	2	6	3	6	3	1	1	6	6	6	4	2	5	2	3	5	5	2	3
10036916	168499	5	3	5	5	3	5	5	3	5	6	6	6	6	6	6	6	6	6	6	6	4	5	6	5	4	6	6	6	4	5	6	5	6		2	5	6	6	6		4	6	5	6	6	5	5	6
10037042	168499	5	6	5	3	3	4	4	3	6	6	4	6	5	5	6	6	3	6	5	6	4	6	6	6	6	6	6	6	5	4	5	6	6	6	4	4	4	6	4	4	3	5	3	6	6	6	6	2
10037662	168499	5	6	4	3	4	4	5	3	6	6		6	6	6	6	6	4	6	6	5	6	6	6	6	6	6	6	6	4	5	6	6	6	3	5	4	6	6	6	3	5	6	3	4	6	6	5	5
10037772	168499	5	3	5	4	6	3	4	6	6	6	6	6	6	6	5	6	5	6	6	6	4	6	6	6	6	6	6	6	5	6	6	6	6	6	5	6	6	6	6	6	6	6	6	6	6	6	6	6
10038097	168499	5	3	6	5	4	5	6	3	6	6	6	6	6	6	6	6	6	6	6	6	5	6	6	6	5	6	6	5	5	4	6	5	6	4	5	4	6	5	6	5	4	6	4	6	6	6	4	6
10038247	168499	3	6	5	5	4	4	5	4	6	6	6	6	6	4	6	6	6	6	6	6	6	6	6	6	4	4	5	4	3	2	6	4	6	3	4	3	6	5	6	2	4	5	4	5	6	6	5	5
10038283	168499	5	4	6	4	3	4	5	3	4	6	4	6	4	4	4	6	5	5	5	4	5	5	6	5	5	5	5	5	2	2	6	4	6	3	2	2	5	5	5	3	2	4	2	5	5	6	4	4
10038827	168499	5	4	5	5	4	4	5	3	5	5	5	6	5	5	4	5	5	6	5	6	2	6	4	6	5	5	5	5	3	2	6	4	6	1	2	3	6	4	6	1	4	4	3	4	6	5	3	2
10039981	168499	5	3	5	4	4	4	5	3	5	6	6	6	5	5	5	6	6	6	5	5	3	4	3	5	4	4	5	6	4	2	6	5	6	3	5	3	6	5	6	3	3	4	2	5	6	3	4	5
10040209	168499	3	5	5	4	4	4	5	3	6	6	6	6	6	6	5	5	5	6	5	6	6	6	6	6	6	6	6	6	6	4	6	6	6	6	6	3	6	6	6	5	6	6	4	6	6	6	6	6
10040757	168499	5	3	6	2	2	4	6	2	6	6	6	6	5	5	6	6	6	6	6	6	5	6	6	6	6	6	6	6	5	3	6	6	6	3	4	3	6	6	6	3	5	5	2	5	6	5	5	5
10041113	168499	5	6	5	4	3	5	6	3	6	6	4	6	4	4	6	6	6	6	6	6	4	4	6	6	4	5	5	4	3	1	6	6	6	6	4	5	6	6	6	5	4	6	4	6	6	6	5	5
10041639	168499	1	5	5	4	5	4	4	4	6	6	6	6	5	3	6	6	5	6	6	5	6	6	6	6	4	4	4	4	4	4	5	4	5	5	5	4	5	3	4	4	4	5	5	5	6	6	4	4
10041703	168499	5	3	6	3	5	5	6	4	6	6	6	6	6	6	6	6	6	6	6	6	3	6	5	6	5	5	6	5	5	4	6	6	6	6	4	5	6	6	6	6	6	5	4	5	6	5	5	3
10042377	168499	5	4	5	3	4	4	4	3	6	6	6	6	6	6	6	6	6	6	6	6	6	5	6	6	6	6	6	6	4	5	6	4	6	4	3	3	6	3	6	4	5	4	5	4	6	3	6	1
10042526	168499	5	4	6	3	2	5	5	1	6	6	6	6	4	6	6	6	6	6	2	6	3	6	3	6	6	6	6	6	5	4	6	6	2	2	2	3	6	5	2	2	4	6	4	4	6	6	6	6
10042699	168499	5	4	6	5	4	4	5	4	6	6	6	6	6	6	6	6	5	6	6	6	4	5	6	6	5	6	5	5	4	4	6	6	6	4	5	4	6	6	6	4	5	5	4	5	6	5	4	2
10042955	168499	5	4	6	6	3	6	6	3	4	6	6	6	6	5	6	6	6	6	6	6	5	6	4	6	5	6	6	6	6	6	6	6	6	6	6	6	6	6	6	6	6	6	5	6	6	6	6	6
10043143	168499	2	6	5	4	4	4	5	3	5	4	4	6	6	4	6	6	5	6	6	5	4	6	5	6	5	5	5	5	5	5	5	5	5	5	6	5	6	5	5	6	5	5	4	5	5	5	5	5
10043161	168499	5	6	2	2	5	2	2	5	4	4	3	4	2	3	5	3	3	4	3	4	2	5	4	5	2	4	5	5	1	2	4	3	3	1	1	1	3	1	3	1		6		6	3	5	1	6
10044037	168499	5	4	6	5	5	6	6	5	6	6	6	6	6	6	6	6	6	6	6	6	4	6	4	6	6	6	6	6	5	4	6	6	6	6	6	6	6	6	6	6	6	6	5	6	6	6	6	6
10044258	168499	4	5	5	3	1	4	5	1	6	5	5	6	5	6	6	6	5	6	5	6	4	4	5	6	4	5	4	4	4	4	6	4	6	5	5	2	6	6	4	3	4	4	4	6	5	4	4	6
10044705	168499	5	4	6	6	4	6	6	2	6	6	6	6	6	6	6	6	6	6	6	6	5	6	6	6	4	4	5	5	4	4	6	6	5	5	5	4	6	6	6	4	5	6	4	6	6	5	5	3
10045249	168499	3	5	6	5	6	4	5	6	6	6	5	6	6	6	6	6	5	6	6	6	4	5	6	5	4	6	6	6	2	4	6	6	6	6	2	4	6	6	5	4	3	6	4	6	6	6	5	5
10045881	168499	4	5	5	5	3	5	6	3	6	6	6	6	6	6	6	6	6	6	6	6	5	6	6	6	5	6	6	6	6	4	6	6	6	3	2	2	6	6	6	2	3	6	2	6	6	2	3	6
10045968	168499	5	6	5	3	4	4	5	3	4	6	4	6	3	6	5	5	5	6	5	6	4	5	5	5	5	5	6	5	3	6	5	5	6	3	2	6	6	5	6	2	4	6	6	5	5	5	4	2
10046142	168499	4	3	6	5	4	6	6	4	6	6	6	6	6	6	6	6	6	6	6	6	4	6	4	6	5	6	6	6	5	4	6	6	5	3	5	5	6	6	6	5	5	5	4	2	6	2	6	2
10046274	168499	5	2	6	4	5	5	6	5	6	6	5	6	6	6	6	6	4	6	6	6	5	6	6	6	6	6	6	6	4	5	6	6	6	6	4	4	5	6	4	2	4	5	3	4	6	6	6	5
10046468	168499	5	5	6	4	4	5	5	4	6	6	6	6	6	6	6	6	6	6	6	6	5	6	6	6	6	6	6	5	4	6	6	5	6	6	5	6	6	6	6	6	4	6	6	6	6	6	4	5
10046523	168499	5	5	5	3	5	4	5	3	4	5	5	6	2	5	4	5	4	6	2	5	4	4	5	5	5	4	5	5	2	2	5	4	3	4	2	2	6	5	5	4	3	5	4	4	6	5	4	5
10046599	168499	5	4	6	6	5	6	6	5	6	6	6	6	6	6	6	6	6	6	6	6	5	6	6	6	5	6	6	5	5	6	6	6	6	5	5	6	6	6	6	5	5	6	4	6	6	5	6	5
10046966	168499	5	5	6	6	6	5	6	3	6	6	6	6	6	6	6	6	6	6	6	6	6	6	6	6	4	6	6	6	6	6	6	6	6	6	6	6	6	6	6	6	6	6	6	6	6	6	6	6
10047074	168499	5	4	6	6	4	6	6	4	6	6	5	6	6	6	6	6	6	6	6	6	6	6	6	6	6	6	6	6	6	6	6	6	6	6	6	6	6	6	6	6	6	4	5	6	6	6	5	1
10047419	168499	5	2	5	4	4	4	5	4	5	5	4	5	3	5	5	5	4	5	3	5	4	5	5	5	5	5	4	5	5	2	5	2	2	2	4	4	5	2	2	2
10047784	168499	2	4	6	4	5	6	6	3	2	6	6	6	2	3	5	6	4	6	5	6	6	6	6	6	2	2	5	5	2	2	6	6	6	5	6	4	6	6	6	4	3	6	2	6	6	5	4	6
10048049	168499	5	2	5	2	3	5	5	2	6	6	6	6	6	6	6	6	6	6	6	6	2	6	4	6	6	6	6	6	3	4	6	6	6	4	3	3	6	4	6	1	4	5	6	5	6	5	4	2
10048056	168499	5	3	5	4	3	4	5	2	5	6	4	6	5	5	6	6	6	6	6	6	5	5	5	6	5	5	5	5	4	4	6	5	6	4	4	4	6	5	6	4	4	5	4	5	6	5	4	5
10048124	168499	5	5	5	4	2	6	5	2	6	6	5	6	4	4	5	5	5	6	5	5	4	6	5	6	5	5	6	6	5	6	6	5	5	6	3	6	6	6	6	5	4	6	5	6	6	6	6	6
10048227	168499	5	3	5	3	4	4	5	3	6	6	4	6	5	3	5	6	5	6	4	6	4	5	6	5	5	6	6	4	4	5	6	2	5	5	3	4	6	3	5	5	4	4	4	5	5	5	4	3
10048317	168499	5	2	6	4	5	5	5	5	5	6	1	4	3	2	5	6	1	4	3	2	4	6	6	6	6	6	6	6	5	3	6	4	2	1	5	3	6	4	2	1	6	4	4	6		4	6	1
10048387	168499	5	1	5	3	5	5	6	4	6	6	6	6	6	5	6	6	6	6	6	6	3	6	5	6	4	5	5	5	3	3	6	6	6	3	5	6	6	6	6	3	4	6	4	6	5	6	5	6
10048540	168499	5	6	5	4	5	6	5	5	6	6	6	6	6	6	6	6	6	6	6	6	3	6	6	6	6	6	6	6	2	3	4	6	6	4	1	3	4	6	6	2	4	6	4	6	6	6	4	6
10048557	168499	5	7	6	4	4	4	6	3	5	5	4	4	5	3	5	5	3	5	5	3	4	4	6	6	6	6	6	6	4	5	5	5	5	3	3	4	4	6	6	3	4	6	6	6	6	6	4	3
10048757	168499	5	3	6	6	5	6	6	5	6	6	6	6	6	6	6	6	6	6	6	6	5	6	6	6	6	6	6	6	5	5	6	3	6	3	5	4	6	3	6	3	5	6	5	6	6	6	4	6
10048814	168499	3	7	6	4	3	5	5	2	6	6	6	6	6	6	6	6	6	6	6	6	5	6	5	6	4	4	5	6	3	4	6	5	5	3	3	4	5	4	6	4	4	6	4	6	6	6	4	5
10048833	168499	4	2	6	4	3	4	5	2	6	6	6	6	6	6	6	6	6	6	6	6	4	6	5	6	4	4	6	4	3	4	6	5	3	3	2	4	6	6	5	3	3	6	5	5	6	6	5	5
10048875	168499	5	2	6	4	6	3	4	3	6	6	6	6	6	6	6	6	6	6	6	6	4	6	6	6	3	3	4	4	5	5	6	6	6	6	6	6	6	6	6	6	5	5	5	5	5	5	5	1
10049236	168499	4	6	6	4	3	4	6	2	6	6	6	6	6	6	6	6	6	6	6	6	4	5	5	6	6	6	6	6	4	3	6	6	6	6	3	3	6	6	6	6	5	6	6	6	6	6	6	6
10049964	168499	5	7	5	3	4	4	5	3	2	6	5	6	6	3	2	6	5	6	6	3	3	4	4	6	3	6	5	6	2	2	6	5	6	4													5	5
10050586	168499	5	6	5	5	5	3	4	4	5	4	4	6	5	5	6	4	6	6	5	6	4	5	6	5	3	5	5	3	4	2	5	5	6	4	3	3	6	4	6	4	2	4	2	4	6	6	4	4
10050809	168499	5	2	6	5	5	5	6	4	6	6	6	6	6	6	6	6	6	6	6	6	6	6	6	6	5	5	5	5	5	5	4	5	3	3	5	5	6	6	6	6	5	5	5	5	4	4	5	5
10050812	168499	5	2	5	4	2	6	6	2	2	5	4	6	6	2	5	6	6	6	6	4	4	6	5	6	5	5	5	5	6	6	6	4	6	4	6	6	6	6	6	5	5	6	6	6	6	6	6	6
10050899	168499	3	6	6	4	5	4	6	5	6	6	6	6	6	6	6	6	6	6	6	6	6	3	2	4	1	1	1	1	6	3	6	6	4	1	6	1	6	4	4	1	4	4	2	5	5	5	2	3
10051189	168499	5	7	6	4	4	3	4	3	6	6	6	6	6	6	6	6	6	6	6	6	4	6	5	6	5	6	5	5	3	3	6	5	6	6	3	3	6	6	6	3	2	2	3	3	6	2	6	1
10052274	168499	5	5	6	6	4	6	6	3	6	6	6	6	6	6	6	6	6	6	6	6	6	6	6	6	2	3	5	3	3	3	6	3	6	3	1	1	6	6	6	1	2	6	1	6	6	6	4	6
10052397	168499	5	4	4	4	5	2	2	4	6	6	6	6	6	6	6	6	6	6	6	6	5	5	6	6	5	6	6	6	6	4	6	5	6	4	6	3	6	4	6	4	5	4	4	5	6	4	6	6
10052641	168499	4	4	5	5	4	4	5	4	6	6	6	6	5	6	6	6	6	6	6	6	6	6	6	6	4	5	6	6	6	6	6	6	6	6	6	6	6	6	6	6		6	6	6	6	6	6	6
10052691	168499	4	2	6	5	4	5	6	3	6	6	5	6	4	4	6	6	5	6	5	5	4	6	5	6	3	4	4	5	4	4	5	4	4	4	4	4	6	4	5	4	4	6	4	6	5	6	5	6
10053869	168499	5	5	5	4	5	5	5	4	6	6	6	6	6	6	6	6	6	6	6	6	3	6	4	6	4	6	6	4	6	4	6	6	6	5	5	6	6	6	6	4	6	3	6	3	6	3	6	1
10053899	168499	4	5	5	2	4	4	4	3	4	6	5	6	6	4	4	6	5	6	6	6	5	5	5	5	4	5	5	5	6	5	6	3	4	4	6	6	6	5	6	4	6	2	5	6	6	2	6	2
10054244	168499	5	4	5	2	4	3	6	3	6	6	6	6	4	5	6	6	6	6	5	5	3	5	4	6	5	6	5	5	5	5	6	6	6	3	6	6	6	6	6	3	4	5	4	5	6	5	3	3
10055042	168499	5	4	6	4	3	4	6	2	6	6	6	6	6	6	6	6	6	6	6	6	3	6	4	6	4	6	6	6	6	6	6	5	6	6	6	6	6	4	6	6	4	6	6	6	5	6	5	6
10055284	168499	5	5	6	6	6	6	6		6	6	6	6	6	6	6	6	6	6	6	6	6	6	6	6	1	1	4	2	6	6	6	6	6	6	6	6	6	6	6	6	2	5	5	5	5	5	1	1
10055298	168499	5	4	6	5	4	4	5	4	6	6	6	6	6	6	6	6	6	6	6	6	4	5	5	6	5	5	5	6	5	5	6	6	5	5	5	6	6	6	5	5	4	4	5	3	5	4	5	3
10055627	168499	5	4	5	4	4	4	4	4	6	6	6	6	6	6	6	6	6	6	6	6	5	6	4	6	6	6	6	6	5	4	6	5	6	6	4	4	6	6	6	6	4	5	4	5	6	5	4	4
10055654	168499	5	4	6	4	2	5	6	2	6	6	6	6	6	6	6	6	6	6	6	6	4	6	6	6	5	5	5	5	6	5	6	6	6	6	6	6	6	6	6	6	6	4	5	5	6	6	4	5
10055710	168499	5	5	4	5	4	5	4	4	5	4	4	5	3	5	4	4	4	5	3	5	4	5	5	5	4	5	5	5	4	3	4	4	4	3	4	3	4	4	4	3	5	3	4	3	4	3	4	3
10056577	168499	5	IHA	5	5	5	4	4	5	5	5	3	6	4	4	5	5	4	6	5	6	6	6	6	6	4	5	6	6	5	2	6	4	2	1	5	2	6	6	5	1	4	4	3	6	6	6	4	5
10057251	168499	5	6	5	2	4	4	5	4	5	5	4	5	4	5	5	5	4	5	4	5	4	5	6	5	5	5	5	5	3	2	4	5	4	3	3	2	4	4	4	2	3	5	2	5	4	4	5	4
10057404	168499	5	2	6	5	5	5	5	4	6	6	6	6	6	6	6	6	6	6	6	6	4	5	5	5	5	5	6	6	6	6	6	6	6	6	6	6	6	6	6	6	6	2	6	3	6	1	6	1
10057856	168499	5	4	5	2	3	4	5	1	6	6	6	6	6	6	6	6	5	6	6	6	4	4	6	6	5	6	6	6	5	6	6	6	6	6	3	4	6	6	6	3	4		6		6		5
10058488	168499	2	5	6	5	4	5	6	4	5	6	6	6	6	6	6	6	6	6	6	6	3	6	4	6	4	5	4	4	3	3	6	4	6	4	3	3	6	5	6	3	4	6	2	6	6	6	4	6
10058651	168499	5	4	5	4	4	5	5	4	6	6	5	6	6	6	6	6	6	6	6	6	5	6	6	6	6	6	6	6	6	6	6	5	6	5	6	6	6	6	6	6	6	6	6	5	6	5	5	5
10058812	168499	4	5	5	3	3	4	4	3	4	5	5	6	5	5	4	5	5	6	5	5	4	6	5	6	5	5	5	5	3	3	5	4	5	5	4	4	6	5	5	5	4	5	4	5	6	5	5	5
10059404	168499	4	5	5	4	4	3	5	4	6	6	4	6	4	6	4	6	4	6	4	6	3	5	6	6	5	5	5	5	3	3	5	5	4	3	3	3	5	5	5	2	3	4	3	4	5	4	5	3
10059412	168499	5	4	6	4	6	6	6	6	6	6	6	6	6	6	6	6	6	6	6	6	4	6	4	6	5	5	6	6	6	6	6	6	6	6	6	6	6	6	6	6	5	3	4	4	6	4	6	4
10060977	168499	5	3	5	4	4	4	5	4	6	6	6	6	5	6	6	6	6	6	6	6	4	5	6	6	6	6	6	6	2	3	6	5	6	4	4	4	6	6	6	1	3	6	4	6	6	2	6	6
10061046	168499	5	5	4	2	2	4	4	2	6	6	5	6	6	6	5	6	5	6	5	6	4	6	4	6	5	6	6	6	6	6	6	5	6	6	4	4	6	6	6	5	6	5	4	6	6	6	4	6
10061437	168499	5	4	5	3	4	4	4	3	6	6	6	6	6	6	6	6	6	6	6	6	4	6	5	6	4	5	6	6	4	4	6	6	5	4	4	4	5	6	5	4	4	4	4	4	6	4	5	5
10061634	168499	2	5	5	3	4	5	5	4	6	6	6	6	6	4	6	6	6	6	6	6	3	4	5	6	5	6	6	6	5	5	6	6	6	5	6	6	6	6	6	5		5	2	6	6	5	5	2
10061897	168499	2	4	6	4	2	6	6	2	6	6	6	6	6	6	6	6	6	6	6	6	6	6	6	6	6	6	6	6	6	6	6	6	6	6	6	6	6	6	6	6	6	6	6	6	6	6	6	6
10063266	168499	5	3	6	3	4	5	6	3	5	6	5	6	6	4	6	6	4	6	6	6	6	6	6	6	6	6	6	6	3	6	6	6	6	3	3	4	6	6	6	5	4	6	4	6	6	6	6	6
10063458	168499	4	7	6	6	5	5	5	5	5	6	6	6	6	6	6	6	6	6	6	6	2	6	3	6	6	6	6	6	6	6	6	6	6	6	3	3	6	6	6	6	4	2	5	5	6	2	6	6
10064849	168499	5	7	6	4	4	5	6	4	6	6	6	6	6	6	6	6	6	6	6	6	5	6	5	6	6	6	6	6	5	4	6	4	4	3	4	4	6	5	5	4	4	6	4	5	6	5	5	5
10065488	168499	4	7	5	3	3	4	4	3	6	6	6	6	6	6	5	5	5	6	5	6	5	4	5	6	5	5	5	5	6	5	6	6	6	6	6	4	6	6	6	6	6	3	4	2	6	2	5	2
10067816	168499	5	3	5	4	5	5	5	4	4	6	6	6	6	6	6	6	6	6	6	6	4	6	6	6	5	6	6	6	6	5	6	6	6	6	3	4	6	6	6	4	6	6	4	6	6	6	6	6
10070306	168499	5	4	5	3	4	4	5	2	6	6	6	6	6	6	6	6	6	6	6	6	3	5	6	6	5	5	6	6	2	2	6	3	6	6	4	4	6	5	6	6	5	5	2	5	6	5	5	2
10070800	168499	5	2	6	5	5	4	5	3	6	6	5	6	6	6	6	6	6	6	6	6	6	6	6	6	6	6	6	6	3	3	6	5	6	6	5	5	6	6	6	6	3	6	2	6	6	6	5	1
10071746	168499	5	4	5	2	4	4	5	3	6	4	4	6	4	4	6	5	5	6	5	6	5	6	5	6	5	6	6	6	4	3	5	3	3	4	4	4	6	6	6	4	3	5	4	5	5	5	4	2
10072606	168499	3	1	6	3	3	4	5	3	6	6	5	6	6	5	6	6	6	6	6	6	4	4	6	6	5	6	5	5	4	2	6	5	5	4	4	6	6	5	6	3	6	6	2	5	6	6	4	3
10073923	168499	5	2	5	3	4	4	5	4	5	5	5	5	5	5	5	5	5	5	5	5	4	5	5	6	5	5	6	5	4	4	5	3	5	4	4	4	4	4	4	4	4	4	4	4	4	4	4	4
10074071	168499	5	6	5	3	5	4	5	5	6	6	6	6	6	6	6	6	6	6	6	6	4	6	6	6	6	6	6	6	6	6	6	6	6	5	6	6	6	6	6	6	5	6	6	6	6	6	6	6
10074355	168499	4	4	6	5	5	4	5	4	6	6	6	6	6	6	6	6	6	6	6	6	4	6	6	6	4	5	5	5	5	5	6	4	5	5	5	5	6	6	5	5	5	6	4	5	5	5	5	4
10074442	168499	5	4	5	3	4	4	4	3	6	6	5	6	5	6	6	6	5	6	6	5	5	5	6	6	6	6	6	5	6	4	6	3	6	5	6	5	6	4	6	5	6	6	4	6	6	6	4	6
10078081	168499	5	4	5	5	2	5	5	1	4	4	5	6	6	3	3	5	6	6	6	2	1	6	2	6	5	5	6	6	3	2	6	6	6	4	3	2	6	6	6	3	3	5	2	4	6	5	3	2
10078362	168499	5	4	6	4	4	5	5	3	6	6	5	6	6	6	4	6	5	6	6	6	4	6	6	6	5	5	5	5	4	6	6	5	5	5	4	6	6	5	6	5	4	6	5	6	6	5	4	3
10078628	168499	5	3	5	4	3	5	5	2	6	6	6	6	6	6	6	6	4	6	5	6	4	6	5	6	6	6	6	6	5	4	6	5	6	5	3	4	5	5	4	3	4	6	2	6	6	6	3	6
10079010	168499	5	2	6	5	6	5	6	4	6	6	6	6	6	6	6	6	6	6	6	6	6	6	6	6	6	5	6	5	4	4	6	6	6	4	3	4	6	6	6	3	3	4	3	5	6	5	4	4
10080231	168499	5	4	5	4	2	5	5	2	6	6	6	6	6	6	6	6	6	6	6	6	4	5	5	5	5	5	6	5	5	4	5	4	4	4	5	5	6	6	5	4	5	6	4	6	6	6	3	6
10118548	168499	5	2	5	4	4	4	5	3	6	6	6	6	6	6	6	5	5	6	5	6	4	6	5	6	6	6	6	6	5	2	6	3	5	3	5	3	6	5	5	3	6	6	2	6	6	6	5	5
10121889	168499	5	7	6	6	4	6	6	4	6	6	6	6	6	6	6	6	6	6	6	6	5	6	4	6	5	5	6	6	5	4	6	6	6	6	4	4	6	4	6	6	4	2	4	1	6	1	5	1
10126232	168499	5	6	4	3	4	3	4	3	5	5	5	5	4	5	6	6	6	6	6	6	4	5	5	5	4	4	5	5	4	4	5	5	5	4													5	3
10144654	168499	5	7	6	4	4	5	6	2	5	6	6	6	6	6	6	6	6	6	6	6	4	6	5	6	5	5	5	5	5	5	6	6	6	3	5	5	6	6	6	3	5	5	4	6	6	6	6	6
10148159	168499	4	6	6	4	5	6	5	5	6	6	6	6	6	6	6	6	6	6	6	6	6	6	6	6	4	4	4	4	5	5	5	5	5	4	6		6	6	6	3	4	6	4	6	6	6	6	6
10149306	168499	5	7	6	5	4	4	6	3	6	6	6	6	6	6	6	6	6	6	6	6	4	6	6	6	3	4	4	3	4	3	6	3	5	3	3	2	6	3	5	3	4	6	4	6	6	5	5	6
10149355	168499	5	3	5	4	3	4	5	2	6	6	6	6	6	6	6	6	6	6	6	6	5	5	6	6	5	5	5	5	4	3	5	5	5	3							5	5	4	6	6	6	5	5
10151273	168499	3	2	6	5	4	5	6	4	4	6	4	5	5	5	4	6	5	5	4	4	4	5	6	6	6	6	6	5	4	4	6	5	5	6	3	3	6	5	4	5	6	5	4	6	6	6	5	6
10155100	168499	4	6	5	5	5	5	5	4	6	6	6	6	6	6	6	6	6	6	6	6	5	5	5	6	1	3	5	4	1	1	6	3	6	1	1	1	6	3	6	1	3	6	3	4	6	6	2	2
10157037	168499	5	3	4	4	2	2	5	2	3	5	5	5	5	5	3	5	5	5	5	5	5	5	5	6	5	5	5	4	3	5	5	6	5	5	3	5	5	6	5	5	4	5	6	6	6	6	6	5
10157072	168499	5	4	6	5	4	6	6	3	6	6	5	6	4	6	6	6	6	6	6	6	5	5	6	6	5	5	6	6	3	4	6	6	4	3	3	4	6	6	4	4	3	5	3	5	6	5	6	1
10162310	168499	5	6	6	4	3	6	6	3	6	6	6	6	6	6	6	6	6	6	6	6	3	6	6	6	6	6	6	6	6	6	6	6	6	6	6	5	6	6	6	5	6	4	5	6	6	6	6	1
10166600	168499	5	6	4	4	3	4	4	3	5	6	5	6	4	4	6	6	4	6	4	4	6	5	5	5	4	6	6	5	3	2	5	6	3	2	3	3	6	6	3	1	3	5	3	5	6	5	5	5
10190887	168499	5	3	5	3	3	4	5	2	6	5	5	6	4	4	6	5	5	6	4	4	4	4	6	6	6	6	6	6	4	4	6	6	5	3	4	4	6	6	5	3	5	5	4	5	4	6	6	6
10191890	168499	5	4	6	4	4	5	5	2	6	6	6	6	6	6	6	6	5	6	5	5	6	6	6	6	5	6	6	5	4	3	6	4	6	3	5	3	6	3	5	3	6	2	4	6	6	3	4	2
10237169	168499	5	2	5	4	5	4	5	5	6	6	6	6	6	6	6	6	6	6	6	6	6	6	6	6	2	6	5	2	6	5	6	4	6	6	6	1	6	3	6	6	6	6	1	6	6	6	1	6
10264227	168499	3	4	6	5	3	6	6	3	6	6	6	6	6	6	6	6	6	6	6	6	4	5	6	6	6	6	6	6	6	4	6	6	6	3	6	6	6	5	6	3	4	5	4	6	6	6	4	4
10264235	168499	3	4	5	4	3	3	5	3	6	6	6	6	6	6	6	6	6	6	6	6	4	5	6	6		4	5	4	6	6	6	5	6	6	6	6	6	6	6	6	6	6	6	6	6	6	5	6
10264542	168499	5	4	4	2	4	2	2	2	6	6	6	6	6	6	6	6	6	6	5	6	4	6	4	6	5	5	6	5	6	5	6	5	4	4	5	5	6	5	6	1	5	6	2	6	6	6	5	5
10264573	168499	4	4	6	4	4	5	6	4	6	6	5	6	6	6	6	6	6	6	6	6	5	6	6	6	6	6	6	6	4	6	6	6	4	3	4	6	6	6	6	3	5	4	6	6	6	6	6	1
10278573	168499	3	4	6	6	5	4	6	4	6	6	6	6	6	6	6	6	6	6	6	6	4	6	6	6	4	4	4	3	6	6	6	3	6	6	4	4	6	1	6	5	4	6	4	6		4	1	6
10284947	168499	3	4	5	4	4	4	5	4	6	5	5	6	4	6	6		6	6	6	6	3	6	6	6	5	6	6	6	5	6	6	5	6	6	5	5	6	5	6	6	4	4	4	4	4	4	4	4
10286535	168499	5	7	5	4	4	4	4	3	4	5	4	6	6	6	4	6	4	6	6	6	4	5	5	5	5	5	5	5	4	4	5	5	5	5	5	5	5	5	5	3	5	5	4	5	5	5	5	5
10286576	168499	4	3	6	1	5	5	6	5	6	6	6	6	6	6	6	6	6	6	6	6	5	5	5	6	5	5	5	5	6	6	6	6	6	6	6	6	6	6	6	6	5	5	5	2	5	2	5	2
10286602	168499	5	6	5	5	6	5	5	5	5	4	4	3	2	4	5	4	4	3	2	4	5	5	5	5	1	1	1	1	2	2	5	2	3	1	2	2	3	2	3	1	2	6	2	6	2	6	2	5
10286629	168499	5	6	5	4	4	5	6	3	6	6	6	6	6	6	6	6	6	6	6	6	5	5	6	6	5	5	5	5	5	5	6	6	6	4	5	5	6	6	6	3	4	5	5	5	6	5	5	5
10286643	168499	3	4	5	4	4	3	4	4	6	6	6	6	6	6	6	6	6	6	6	6	6	5	5	6	3	4	4	3	5	5	6	6	6	6	6	6	6	6	6	6	6	6	6	6	6	6	6	6
10286647	168499	5	7	6	5	2	6	6	2	6	6	6	6	6	6	6	6	6	6	6	6	6	6	6	6	6	6	6	6	4	4	6	6	6	5	5	4	6	6	6	4	5	2	3	3	6	2	4	4
10286659	168499	5	6	4	3	5	4	4	3	4	6	5	6	6	5	6	6	6	6	6	6	6	4	6	6	1	3	5	5	4	4	5	6	6	6	1	1	6	6	6	1	4	6	5	1	6	1	6	1
10286743	168499	5	5	1	1	5	1	1	5	6	6	6	6	1	6	3	4	4	6	3	4	1	6	1	6	5	5	4	5	1	1	6	4	1	3	1	1	6	4	1	3	1	6	1	6	6	6	4	5
10286750	168499	2	6	5	4	6	3	3	4	6	6	6	6	6	6	6	6	6	6	6		4	5	6	6	1	3	5	5	3	3	5	4	5	3	5	5	6	6	6	5	4	5	3	4	6	5	4	5
10286828	168499	5	6	6	5	6	5	6	6	5	6	6	6	5	4	6	6	6	6	5	6	4	5	6	6	4	6	6	6	3	4	6	5	6	5	3	4	6	5	6	5	4	3	5	6	6	6	6	5
10286846	168499	5	2	6	6	4	6	6	3	6	6	5	6	6	6	6	6	6	6	6	6	5	6	5	6	4	5	6	6	4	6	6	6	5	3	5	6	6	6	5	4	3	5	6	5	6	5	5	6
10287135	168499	2	6	6	6	4	6	6	4	6	6	6	6	6	6	6	6	6	6	6	6	5	5	5	5	1	1	1	1	5	5	5	5	5	5	5	5	5	5	5	5	5	5	5	5	5	5	5	5
10287149	168499	5	4	5	4	5	5	5	4	6	5	5	6	5	6	6	6	6	6	6	6	4	6	5	6	6	6	6	5	6	2	6	6	6	3	6	2	6	6	6	3	6	6	3	3	6	6	6	6
10287169	168499	4	3	5	5					5	5	5	4	5	5	5	5	5	4	5	5	5	5	5	5	5	5	5	5	5	6	6	6	5	4	5	6	6	6	6	4	6	6	6	6	6	6	6	6
10287208	168499	5	6	5	2	3	3	4	2	6	4	3	6	3	4	6	4	4	6	4	5	4	5	6	6	6	6	6	6	4	4	5	6	5	5	4	4	5	6	5	5	4	4	3	5	5	5	6	2
10287326	168499	5	6	4	2	5	4	5	4	6	6	6	6	6	6	6	6	6	6	6	6	4	5	6	6	3	5	5	4	4	3	6	3	6	3	4	4	6	6	6	6	5	4	4	2	6	3	4	4
10287482	168499	4	2	6	4	3	4	6	3	6	6	6	6	6	6	6	6	6	6	6	6	5	6	6	6	5	5	5	5	4	1	6	6	6	6	2	1	6	6	6	2	4	6	1	6	6	6	5	6
10287533	168499	5	3	6	3	3	5	5	2	5	6	6	6	6	5	6	6	6	6	6	6	5	6	5	6	4	5	6	5	6	6	6	4	6	6	6	4	6	5	6	6	5	6	4	6	6	6	5	6
10287543	168499	5	6	5	3	5	3	4	3	6	6	5	6	5	5	6	6	5	6	6	5	5	5	6	6	5	5	6	6	4	3	4	5	4	3	4	3	4	6	5	3	6	6	3	6	6	6	5	6
10287565	168499	5	4	6	6	4	5	6	4	6	6	6	6	5	6	6	6	6	6	6	6	6	6	4	6	2	2	3	2	4	4	6	4	4	4	5	6	6	6	6	3	4	4	4	6	6	6	4	1
10287629	168499	5	7	5	4	5	3	4	4	6	6	6	6	6	6	6	6	5	6	5	5	4	5	5	6	5	5	5	5	5	5	6	6	6	5	2	1	6	5	4	3	5	6	3	6	6	5	5	6
10287731	168499	5	3	6	6	4	6	6	4	6	6	5	6	6	6	6	6	5	6	6	6	6	6	6	6	1	1	2	4	5	5	6	3	4	6	6	3	6	5	6	6	5	5	4	4	6	4	2	4
10287738	168499	5	6	5	5	1	6	5	3	6	6	5	6	4	6	6	6	5	6	4	6	5	6	6	6	4	5	5	5	5	5	6	4	4		5	4	6	3	4	4	6	6	4	6	6	6	3	3
10287849	168499	5	4	6	6	6	6	6	4	5	6	6	6	6	5	6	6	6	6	6	6	3	5	6	6	4	4	5	4	6	6	6	6	6	6	6	6	6	6	6	6	6	6	6	6	6	6	4	1
10287882	168499	5	3	5	4	3	4	5	2	6	6	6	6	6	6	6	6	6	6	6	6	4	6	6	6	5	5	5	6	3	4	6	6	6	4	3	3	6	6	6	4	3	5	4	5	6	5	5	1
10287942	168499	5	6	5	6	6	1	4	6	6	6	6	6	5	6	6	6	6	6	5	6	5	5	6	6	6	6	6	6	6	6	6	6	2	2	6	6	6	6	6	6	4	4	4	4	6	3	6	6
10288049	168499	5	5	5	5	4	6	5	2	6	6	5	6	3	5	6	6	6	6	6	6	4	6	4	6	4	5	6	6	4	4	6	5	6	4	5	5	6	6	6	3	4	6	4	6	6	6	5	6
10288144	168499	1	6	3	2	3	3	3	3	5	5	3	3	2	4							4	4	6	4	1	2	4	1	2	2	4	1	2	1							2	5	1	6	6	4	1	5
10288494	168499	5	2	5	4	4	6	5	4	6	6	6	6	6	6	6	6	6	6	6	6	6	6	6	6	6	6	6	6	6	6	6	6	6	6	6	6	6	6	6	6	6	6	6	6	6	6	6	6
10288594	168499	3	3	4	4	3	3	4	2	4	6	6	6	6	6	6	6	6	6	6	6	6	6	6	6	6	5	6	6	6	6	6	6	6	3	5	5	6	6	6	3	5	6	4	6	6	6	6	6
10288877	168499	3	4	5	4	3	5	5	3	6	6	6	6	6	6	6	6	6	6	6	6	4	6	6	6	5	5	5	5	6	6	6	6	6	6	6	6	6	6	6	6	5	5	5	5	5	5	5	5
10288902	168499	2	6	4	3	5	4	3	5	5	6	5	6	4	4	5	6	5	6	6	6	4	6	6	6	5	6	6	6	3	4	6	6	6	3	4	3	6	6	6	1	3	6	1	6	6	6	4	6
10288912	168499	2	4	6	4	5	4	5	3	6	6	6	6	6	6	6	6	6	6	6	6	4	4	6	6	2	3	4	3	6	6	6	4	6	3	6	4	6	3	6	4	4	4	4		6	6	3	3
10288944	168499		Adamstuen	4	3	6	4	3	6	6	6	4	6	3	6	6	6	5	6	3	6	2	6	5	6	6	6	6	6	3	6	6	6	1	5	6	6	6	6	1	6	5	2	6	5	6	2	6	2
10288957	168499	3	School of Business and Economics	3	3	5	4	5	3	4	5	4	6	6	3	4	6	4	6	5	3	5	6	6	6	5	5	6	6	5	5	6	6	6	6	5	5	6	6	6	5	6	4	3	6	6	6	5	5
10289152	168499	5	7	6	5	4	6	6	4	6	6	6	6	6	6	6	6	6	6	6	6	4	5	6	6	2	4	4	1	3	3	6	4	5	5	3	3	6	6	6	3	2	3	4	1	6	1	3	1
10289162	168499	2	6	6	6	6	5	5	5	4	5	4	5	5	3	5	5	4	4	4	3	4	6	5	5	1	2	1	4	3	3	4	1	4	4	2	3	4	1	4	4	2	2	2	5	5	5	1	5
10289271	168499	5	3	6	4	2	4	6	2	6	6	6	6	6	6	6	6	6	6	6	6	5	4	4	6	1	2	1	1	3	3	4	3	3	3	6	6	6	6	6	6	4	4	5	6	6	6	4	3
10289640	168499	2	1	5	4	2	4	6	2	5	5	4	6	4	4	5	5	5	6	5	5	4	6	6	6	3	4	5	5	5	5	5	5	5	5	5	5	5	4	5	4	5	1	5	1	6	1	5	1
10289798	168499	5	6	4	2	2	3	3	2	4	5	5	6	4	3	4	6	6	6	4	6	5	5	6	5	5	5	6	6	5	4	6	4	5	4	4	5	5	6	5	3	5	6	4	6	6	6	6	6
10290263	168499	1	6	6	6	6	6	6	5	6	6	6	6	6	6	6	6	6	6	6	6	6	6	6	6	2	4	2	4	6	6	6	6	6	6	6	6	6	6	6	6	6	1	4	1	6	1	6	1
10291422	168499	5	3	5	5	3	6	6	2	6	6	6	6	6	6	6	6	6	6	6	6	5	6	6	6	4	6	5	5	3	4	6	6	6	3	2	4	6	6	6	3	5	6	5	6	6	6	5	6
10291771	168499	5	3	6	2	4	4	6	3	6	6	6	6	6	6	6	6	6	6	6	6	5	6	6	6	2	3	4	4	6	6	6	6	6	6	6	6	6	6	6	6	6	5	6	5	6	5	6	6
10291796	168499	5	4	5	4	4	3	4	5	6	5	5	6	5	6	6	5	5	6	5	6	6	6	6	6	3	4	6	4	6	6	6	6	6	3	6	4	6	6	4	4	5	6	4	4	6	5	6	6
10291926	168499	1	Kjemi, bioteknologi og matvitenskap	4	3	5	3	3	6	4	4	3	5	4	4	4	4	3	4	4	4	5	5	6	6	6	6	5	5	4	3	4	6	4	3	4	3	4	5	4	4	4	5	4	5	6	4	6	5
10292438	168499	5	4	4	3	3	3	6	3	6	6	5	6	3	6	6	6	6	6	6	6	6	4	6	6	6	6	6	6	4	4	6	5	2	3	5	3	5	6	1	5	4	4	3	5	6	2	6	6
10292471	168499	5	4	6	2	4	5	5	4	6	6	5	6	5	6	6	6	6	6	4	6	4	5	6	6	4	4	6	5	3	4	6	6	6	6	4	4	6	6	4	6	4	6	4	6	6	4	4	4
10292944	168499	5	6	6	3	5	4	5	5	6	6	6	6	6	6	6	6	6	6	6	6	3	6	4	6	4	5	6	6	3	4	5	6	6	3	2	3	6	6	6	2	6	6	5	6	6	6	6	6
10293076	168499	5	5	6	6	6	6	6	5	5	6	6	6	6	6	6	6	6	6	6	6	6	6	6	6	6	6	6	6	3	3	6	6	6	2	3	3	6	6	6	3	3	6	3	6	6	6	6
10293192	168499	5	2	5	4	4	4	4	3	6	6	6	6	6	6	6	6	6	6	6	6	6	6	6	6	6	6	6	6	5	6	6	6	6	5	6	6	6	6	6	5	6	6	6	6	6	6	6	6
10294262	168499	2	6	5	5	5	5	5	5	4	4	4	4	4	4	4	4		4	4	4	5	5	5	5	4	5	4	5	5	4	5	4	5	3	5	3	5	4	5	4	5	5	4	5	4	5	5	5
10294728	168499	5	7	5	4	4	3	4	4	6	6	6	6	6	5	6	6	6	6	6	6	4	6	6	6	5	6	6	5	6	6	6	6	6	6	4	3	6	6	6	4	4	6	4	6	6	4	6	6
10295663	168499	5	4		5	4	5	5	4	6	6	6	6	6	6	6	6	6	6	6	6	6	6	4	6	4	5	5	5	2	4	6	6	2	2	4	6	6	6	6	2	4	6	4	6	6	6	5	6
10297808	168499	5	6	6	6	4	4	6	4	5	6	6	6	6	5	6	6	6	6	6	6	3	6	5	6	5	6	6	5	5	4	6	6	6	5	3	4	6	5	6	3	6	6	3	6	6	4	4	4
10301553	168499	1	3	6	4	3	5	6	3	2	5	5	6	3	4	2	5	5	6	3	4	4	6	5	6	2	4	4	2	2	2	5	4	4	4	2	2	5	3	4	3	4	5	3	5	5	5	2	5
10303095	168499	5	3	5	2	3	6	6	3	6	6	6	6	6	6	6	6	6	6	6	6	4	5	6	6	5	5	5	5	6	6	6	6	6	6	4	6	6	6	6	3	5	6	6	6	6	6	4	6
10305046	168499	5	5	3	1	5	3	3	5	6	6	3	6	4	5	3	6	2	6	3	5	5	5	6	6	3	6	6	6	6	5	4	4	5	3	3	3	3	6	1	1	5	2	3	1	6	5	1	3
10307163	168499	5	3	6	5	4	5	6	4	3	4	4	5	5	3	3	5	5	6	5	3	4	4	6	5	6	5	5	4	3	3	4	6	5	3	3	3	4	6	4	3	5	5	5	6	5	6	6	4
10308645	168499	5	4	6	4	4	6	6	5	4	6	6	6	6	6	6	6	6	6	6	6	6	6	6	6	3	3	5	5	6	6	6	6	6	6	6	6	6	6	6	6	6	6	6	6	6	6	6	6
10308851	168499	1	3	4	3	4	4	4	4	6	6	6	6	6	6	6	6	6	6	6	6	5	6	6	6	5	5	5	5	6	6	6	6	6	6	6	6	6	6	6	6	6	6	6	6	6	6	5	6
10311406	168499	5	6	6	4	3	6	6	3	6	6	6	6	6	6	6	6	6	6	6	6	6	6	6	6	2	3	5	4	4	5	6	5	5	4	4	4	6	5	4	4	3	5	4	5	6	5	4	5
10311462	168499	5	6	6	4	4	4	5	2	6	6	6	6	6	6	6	6	6	6	6	6	4	6	5	6	6	6	6	6	6	5	6	6	6	5	6	5	6	6	6	5	6	4	4	4	6	4	5	4
10328894	168499	5	4	6	4	2	5	6	2	6	6	6	6	3	6	6	6	6	6	3	6	3	6	6	5	6	6	6	6	6	6	6	6	6	4	4	3	6	6	6	3	5	6	2	5	6	5	5	6
10330053	168499	5	7	6	5	5	6	6	5	6	6	6	6	6	6	6	6	6	6	6	6	6	6	6	6	3	5	5	4	6	6	6	6	6	6	6	6	6	6	6	6	6	6	6	6	6	6	6	6
[truncated: 7 more columns]

## Sheet: English data
NR	forwarded_to_form	Q1	Q2	Q3_1	Q3_2	Q3_3	Q3_4	Q3_5	Q3_6	Q4_1	Q4_2	Q4_3	Q4_4	Q4_5	Q4_6	Q5_1	Q5_2	Q5_3	Q5_4	Q5_5	Q5_6	Q6_1	Q6_2	Q6_3	Q6_4	Q7_1	Q7_2	Q7_3	Q7_4	Q8_1	Q8_2	Q8_3	Q8_4	Q8_5	Q8_6	Q9_1	Q9_2	Q9_3	Q9_4	Q9_5	Q9_6	Q10_1	Q10_2	Q10_3	Q10_4	Q10_5	Q10_6	Q10_7	Q10_8
10028384	168640	5	Science and technology	6	1	5	6	6	1	6	6	6	6	3	6	4	4	4	6	3	6	6	6	6	6	6	6	6	6	1	1	6	3	6	2	1	1	6	3	5	2	1	6	1	6	6	4	6	6
10028467	168640	5	Department for production animal clinical sciences	6	5	5	5	5	5	6	6	6	6	6	6	6	6	6	6	6	6	6	6	6	6	6	6	6	6	3	4	6	6	4	4	2	4	6	5	4	4	4	6	4	6	6	6	5	1
10028477	168640	5	Veterinary medicine	4	4	4	4	4	4	6	6	6	6	6	6	6	6	6	6	6	6	5	5	6	6	5	5	5	5	5	6	6	6	6	5	5	6	6	6	6	5	4	6	6	6	6	6	5	5
10028507	168640	3	HH	6	5	4	6	6	4	6	6	6	6		5	6	6	6	6	6	6	5	6	6	6	5	5	6	6	6	6		6	6	6	6	6	6	6	6	6	6	5	6	5	6	5	6	6
10028628	168640	5	MINA	4	3	4	4	3	2	6	5	4	6	4	6	6	6	4	6	4	6	6	6	6	6	6	6	6	6	4	6	6	6	6	4	6	6	6	6	6	6	6	6	5	5	6	6	6	3
10028690	168640	1	biosciences	4	2	2	5	5	2	5	5	3	5	4	4	5	5	3	5	4	5	5	5	5	5	4	5	5	5	4	2	3	4	3	2	4	2	3	4	3	2	5	5	3	5	5	5	4	5
10029132	168640	4	Veterinary Medicine	6	5	5	4	4	4	6	6	6	6	6	6	6	6	5	6	6	6	5	5	6	6	6	6	6	6	3	4	6	6	6	6	3	4	6	5	6	4	4	6	4	6	6	6	5	4
10029453	168640	5	Biovit	5	4	4	4	4	4	4	4	4	4	4	4	4	4	4	4	4	4	5	5	5	5	4	4	4	5	5	5	5	5	5	5	5	5	5	5	5	5	5	5	5	5	5	5	5	5
10029572	168640	5	Biovitenskap	5	2	4	2	3	2	5	6	6	6	4	4	6	6	6	6	4	4	5	6	6	6	5		5	6	3	3	6	5	6	5	3	4	6	6	6	6	2	5	3	4	6	4	4	4
10029847	168640	5	Noragric	5	2	6	5	2	6	6	6	5	6	5	5	5	5	5	6	5	6	4	4	6	6	4	5	5	5	6	6	6	6	4	1	4	4	6	3	6	1	5	5	5	5	5	5	5	2
10030042	168640	3	Animal science	6	5	3	5	6	1	6	6	6	6	6	6	6	6	5	6	6	6	5	5	5	5	5	5	6	6	6	6	6	6	6	6	6	6	6	6	6	6	5	6	6	6	6	6	6	2
10030692	168640	5	MINA	6	6	4	6	6	4	6	5	5	5	5	5	6	6	6	6	6	6	6	6	6	6	6	6	6	6	4	4	4	5	5	4	5	5	5	6	5	5	5	5	4	6	6	6	6	2
10032235	168640	4	MINA	5	4	3	4	4	2	1	6	6	6	5	4	6	6	6	6	6	6	6	5	6	6	6	6	6	6	6	6	6	6	6	6	6	6	6	6	6	6	6	6	6	6	6	6	6	6
10032360	168640	5	Faculty of Environment Sciences and Natural Resource Management	6	6	5	6	6	4	3	4	4	6	6	6	6	6	6	6	6	6	6	6	6	6	4	5	5	4	4	5	6	6	6	6	6	6	6	6	6	6	5	2	5	2	5	2	5	2
10032420	168640	5	Landsam	6	6	5	6	6	5	6	6	6	6	6	6	6	6	6	6	6	6	6	6	6	6	5	5	5	2	2	3	6	4	5	4	4	4	6	6	4	4	4	6	4	6	5	6	5	6
10032993	168640	4	MINA	6	5	6	6	6	4	6	6	6	6	6	6	6	6	6	6	6	6	6	5	5	6	4	5	5	4	5	5	5	6	5	5	6	6	6	6	6	6	6	6	6	6	6	6	6	6
10033455	168640	5	MINA	6	4	5	6	6	2	6	6	6	6	6	5	6	6	6	6	6	6	4	6	6	6	5	6	6	6	3	3	6	3	6		2	2	6	5	6	2	1	6	1	6	6	6	6	1
10033757	168640	2	Landscape and Society	6	5	4	5	5	4	6	6	6	6	6	6	6	6	6	6	6	6	5	6	5	5	4	5	5	4	6	6	6	6	6	6	6	6	6	6	6	6	5	5	6	5	5	6	5	5
10034234	168640	5	Landsam	4	3	5	4	3	5	5	6	5	5	5	4	4	5	5	4	5	4	4	4	5	4	4	4	4	4	3	4	5	3	3	5	4	4	4	4	4	4	2	5	4	5	4	5	1	5
10034681	168640	1	KBM	6	6	5	6	6	6	6	6	6	6	4	4	6	6	6	6	6	6	6	5	6	6	4	5	2	5	5	3	4	6	6	2	6	6	6	6	6	6	2	2	2	5	5	5	5	2
10034998	168640	3	MINA	6	6	6	6	6	3	3	4	4	6	6	4	6	6	6	6	6	6	4	6	6	6	5	5	5	5	4	4	4	4	4	4	6	6	6	6	6	6	4	3	2	3	4	4	5	6
10036935	168640	4	MINA	6	5	4	6	6	3	6	6	6	6	6	3	6	6	6	6	6	6	6	6	6	6	5	6	4	4	5	6	6	6	6	6	6	6	6	6	6	6	6	6	6	5	6	4	6	6
10040002	168640	3	MINA	6	5	4	5	5	3	6	6	6	6	6	6	6	6	6	6	6	6	6	6	6	6	5	4	5	5	6	6	6	6	6	6	6	6	6	6	6	6	6	6	5	6	6	5	6	6
10044434	168640	2	Noragric	6	5	5	6	6	4	6	6	6	6	6	6	6	6	6	6	5	6	6	6	6	6	5	6	6	6	6	3	6	5	5	5	6	3	6	5	4	4	6	2	2	5	6	4	5	6
10047148	168640	3	Landscape and Society	6	6	4	5	6	3	5	6	6	6	6	4	6	6	6	6	6	6	6	6	6	6	6	6	6	6	6	6	6	6	6	6	6	6	6	6	6	6	6	6	6	6	6	6	6	6
10047308	168640	5	LANDSAM	6	4	4	5	4	4	4	6	5	6	6	5	6	6	6	6	6	6	5	5	6	6	5	5	5	5	4	4	6	3	5	2	5	4	6	5	5	3	4	3	3	2	6	3		1
10052547	168640	1	Biovit	3	3	3	3	3	3	6	6	3	6	6	6	6	6	5	6	6	6	6	6	6	6	6	6	6	6	6	6	6	6	6	6	6	6	6	6	6	6	6	6	6	6	6	6	6	6
10053823	168640	5	HH	6	6	6	6	6	6	6	6	6	6	6	6	6	6	6	6	6	6	6	6	6	6	1	1	6	1	6	6	6	6	6	6	6	6	6	6	6	6	6	6	6	6	6	6	4	6
10057344	168640	4	Biosciences	6	6	3	4	4	2	6	6	6	6	6	6	6	6	6	6	6	6	4	4	6	6	5	5	6	6	4	5	6	6	6	6	6	6	6	6	6	6	5	3	5	2	6	2	5	2
10067494	168640	5	Landsam	4	4	3	4	4	3	6	6	6	6	6	6	6	6	6	6	6	6	6	5	5	5	5	5	5	4	4	4	5	4	4	4	4	4	6	4	4	3	4	6	4	6	6	6	4	5
10077960	168640	5	Biovit	6	5	3	5	5	3	6	6	6	6	6	6	6	6	6	6	6	6	6	6	6	6	6	6	6	6	4	3	6	6	5	3	6	6	6	6	6	6	6	6	2	2	6	2	6	1
10261033	168640	4	Agriculture	4	2	4	5	3	4	6	6	3	6	2	6	6	5	4	6	4	6	4	6	6	6	5	6	6	6	6	5	4	6	4	3	6	5	4	6	3	3	6	6	4	6	6	2	5	6
[truncated: 6 more columns]
